# Supplementary material for: Investigating the Potential for Sulforaphane to Attenuate Gastrointestinal Dysfunction in mdx Dystrophic Mice
Source: Nutrients. 2021 Dec 20;13(12):4559. doi: 10.3390/nu13124559 (PMC8706299; doi:10.3390/nu13124559)
Supplement: Supplementary file 1 [file nutrients-13-04559-s001.zip]

Archive with 1 entries (1 files):
- nutrients-1480536-supplementary.pdf
